# Supplementary material for: The impact of the SARS COV-2 pandemic on pediatric accesses in ED: A Healthcare Emergency Information System analysis
Source: PLoS One. 2022 Aug 5;17(8):e0272569. doi: 10.1371/journal.pone.0272569 (PMC9355200; doi:10.1371/journal.pone.0272569)
Supplement: S1 Table — (XLSX) [file pone.0272569.s001.xlsx]

## Sheet: Suppl Tab 1
S1 Table. Distribution of declared symptoms at ED arrival (2019, 2020).
Declared symptoms	2019		2020		Var%
	n	%	n	%
Other symptoms or disorders	139363	39.9616	71420	38.634	-48.7525
Trauma or burn	101754	29.1774	58273	31.5223	-42.7315
Fever	48942	14.0339	26912	14.5578	-45.0125
Abdominal pain	22077	6.33047	10603	5.7356	-51.9726
Eye symptoms or disorders	7128	2.04392	3181	1.72073	-55.3732
Dyspnea	6577	1.88592	2851	1.54222	-56.652
Otolaryngological symptoms or disorders	5434	1.55817	2361	1.27716	-56.5513
Dermatological symptoms or disorders	3307	0.948265	1210	0.654539	-63.4109
Odontostomatological symptoms or disorders	3019	0.865683	1381	0.74704	-54.2564
Chest pain	2280	0.653778	1218	0.658866	-46.5789
Urological symptoms or disorders	1864	0.534493	1220	0.659948	-34.5494
Allergic reaction	1702	0.48804	770	0.416525	-54.7591
Other nervous system symptoms	1546	0.443308	1010	0.546351	-34.6701
Obstetric-gynecological symptoms or disorders	969	0.277856	713	0.385691	-26.419
Non-traumatic haemorrhage	675	0.193553	358	0.193657	-46.963
State of psychosomatic agitation	570	0.163445	421	0.227736	-26.1404
Acute neurological syndrome	473	0.13563	249	0.134694	-47.3573
Intoxication	449	0.128748	324	0.175265	-27.8396
Alterations of rhythm	384	0.11011	261	0.141186	-32.0312
Precordial pain	101	0.0289612	53	0.0286699	-47.5248
Forensic examinations	67	0.0192119	34	0.018392	-49.2537
Hypertension	28	0.00802886	17	0.009196	-39.2857
Social problem	15	0.00430117	13	0.00703223	-13.3333
Coma	13	0.00372768	5	0.00270471	-61.5385
Shock	5	0.00143372	5	0.00270471	0
Total	348742	100	184863	100	-46.9915
